# Supplementary material for: Rice stripe virus-derived siRNAs play different regulatory roles in rice and in the insect vector Laodelphax striatellus
Source: BMC Plant Biol. 2018 Oct 4;18:219. doi: 10.1186/s12870-018-1438-7 (PMC6172784; doi:10.1186/s12870-018-1438-7)
Supplement: Supplementary file 1 — Table S1. Summary of sRNA sequencing data in mock-inoculated and RSV-infected rice samples. (XLSX 10 kb) [file 12870_2018_1438_MOESM1_ESM.xlsx]

## Sheet: Sheet1
Table S1 Summary of sRNA sequencing data in mock and RSV-infected rice samples
Sample	Number of clean reads	Number of reads mapped to the rice genome	Percent of reads mapped to the rice genome	Number of unique sRNAs mapped to the rice genome	Number of reads mapped to the rice genome after removing structral sRNAs	Percent of reads mapped to the rice genome after removing structural sRNAs	Number of unique sRNAs mapped to the rice genome after removing structural sRNAs	Number of reads mapped to the RSV genome	Percent of reads mapped to the RSV genome	Number of unique sRNAs mapped to the RSV genome
Rice_mock1	15151782	12245643	0.8082	2503684	10401380	0.686479	2503684	16	0	15
Rice_mock2	12600771	9180648	0.7286	1966632	7704459	0.611428	1966632	15	0	14
Average of rice_mock	1.38763e+07	1.07131e+07	0.7684	2235158	9.05292e+06	0.648953	2235158	15.5	0	14.5
Rice_RSV1	14932011	10865041	0.7276	2583177	9578131	0.64145	2353226	35016	0.0023	19664
Rice_RSV2	15869117	11763171	0.7412	2353226	8838349	0.556953	2583177	53231	0.0034	24888
Average of rice_RSV	15400564	11314106	0.7344	2.4682e+06	9208240	0.599201	2.4682e+06	44123.5	0.00285	22276
Summation of rice_RSV	30801128	22628212	1.4688	4936403	18416480	1.1984	4936403	88247	0.0057	44552
