# Supplementary material for: Rice stripe virus-derived siRNAs play different regulatory roles in rice and in the insect vector Laodelphax striatellus
Source: BMC Plant Biol. 2018 Oct 4;18:219. doi: 10.1186/s12870-018-1438-7 (PMC6172784; doi:10.1186/s12870-018-1438-7)
Supplement: Supplementary file 2 — Table S2. Summary of sRNA sequencing data in mock-inoculated and RSV-infected planthopper samples. (XLSX 13 kb) [file 12870_2018_1438_MOESM2_ESM.xlsx]

## Sheet: Sheet1
Table 2. Summary of sRNA sequencing data in mock-inoculated and RSV-infected planthopper samples
Sample	Number of clean Reads	Number of reads mapped to the planthopper genome	Percent of reads mapped to the planthopper genome	Number of unique reads mapped to the plantopper genome	Number of reads mapped to the planthopper genome after removing structural sRNAs	Percent of reads mapped to the planthopper genome after removing structural sRNAs	Number of unique reads mapped to the plantopper genome after removing structural sRNAs	Number of reads mapped to the RSV genome	Percent of reads mapped to the RSV genome	Number of unique reads mapped to the RSV genome
Insect_mock1	15106837	7903728	0.5231	1188596	6159085	0.407702	1162968	82	5.42801e-06	69
								#NAME?
Insect_mock2	12884415	6938119	0.5385	1022412	5211742	0.4045	993526	61	4.7344e-06	55
								-4e-06
Insect_mock3	14359758	7799510	0.5432	1289730	6157255	0.428785	1266636	11174	0.000778147	6074
								-0.00077
Average of insect_mock	1.4117e+07	7547119	0.534933	1.16691e+06	5842694	0.413662	1.14104e+06	3772	0.00026277	2066
Insect_RSV1	16832010	9280331	0.5517	1505287	7586698	0.45073	1481199	99876	0.00593369	35914
								-0.0059
Insect_RSV2	15718417	8791950	0.5593	1399402	7052573	0.448682	1375306	138278	0.0087972	44635
								-0.0088
Insect_RSV3	13376813	7000454	0.5233	1162040	5542666	0.414349	1135473	113501	0.00848491	40762
								-0.0085
Average of insect_RSV	15309080	8.35758e+06	0.544767	1.35558e+06	6.72731e+06	0.43792	1.33066e+06	117218	0.0077386	40437
Summation of insect_RSV	45927240	25072735	1.6343	4066729	20181937	1.31376	3991978	351655	0.0232158	121311
