# Supplementary material for: Rice stripe virus-derived siRNAs play different regulatory roles in rice and in the insect vector Laodelphax striatellus
Source: BMC Plant Biol. 2018 Oct 4;18:219. doi: 10.1186/s12870-018-1438-7 (PMC6172784; doi:10.1186/s12870-018-1438-7)
Supplement: Supplementary file 3 — Figure S1. Size distribution of sRNAs in the mock-inoculated rice samples (A) and the second replicate of RSV-infected rice sample (B). Numbers of sRNAs with the same size but different 5′ terminal nucleotides were drawn in different colors. (XLS 28 kb) [file 12870_2018_1438_MOESM3_ESM.xls]

## Sheet: Sheet1
Table S3. GC content of sRNAs in planthopper and rice samples
sRNA size	Insect_mock1	Insect_mock2	Insect_mock3	Insect_RSV1	Insect_RSV2	Insect_RSV3	Rice_mock1	Rice_mock2	Rice_RSV1	Rice_RSV2
18nt	0.418	0.423	0.402	0.41	0.412	0.41	0.459	0.46	0.455	0.459
19nt	0.422	0.422	0.406	0.412	0.413	0.411	0.447	0.451	0.45	0.453
20nt	0.427	0.429	0.412	0.415	0.417	0.417	0.439	0.444	0.444	0.446
21nt	0.427	0.429	0.412	0.417	0.418	0.418	0.454	0.46	0.453	0.456
22nt	0.427	0.43	0.414	0.419	0.42	0.421	0.447	0.448	0.443	0.444
23nt	0.424	0.43	0.413	0.417	0.419	0.42	0.436	0.435	0.431	0.432
24nt	0.418	0.422	0.407	0.413	0.413	0.415	0.431	0.427	0.424	0.428
25nt	0.414	0.416	0.404	0.413	0.412	0.413	0.431	0.43	0.432	0.43
26nt	0.407	0.406	0.397	0.407	0.406	0.405	0.477	0.479	0.476	0.471
27nt	0.395	0.394	0.386	0.395	0.394	0.392	0.487	0.486	0.486	0.476
28nt	0.383	0.382	0.373	0.382	0.381	0.379	0.486	0.489	0.49	0.481
29nt	0.376	0.375	0.363	0.373	0.372	0.371	0.487	0.491	0.494	0.486
30nt	0.382	0.384	0.362	0.376	0.375	0.377	0.488	0.49	0.499	0.49
all 18-30nt sRNAs	0.399	0.4	0.388	0.397	0.397	0.397	0.437	0.437	0.434	0.436
