# Supplementary material for: Rice stripe virus-derived siRNAs play different regulatory roles in rice and in the insect vector Laodelphax striatellus
Source: BMC Plant Biol. 2018 Oct 4;18:219. doi: 10.1186/s12870-018-1438-7 (PMC6172784; doi:10.1186/s12870-018-1438-7)
Supplement: Supplementary file 16 — Table S4. List of 17 down-regulated rice genes that are potentially targeted by rice-specific vsiRNAs. (XLS 34 kb) [file 12870_2018_1438_MOESM16_ESM.xls]

## Sheet: Sheet1
Table S4. List of 17 down-regulated rice genes that are potentially targeted by rice-specific vsiRNAs
target of plant	geneID	Rice vsiRNAs ID	vsiRNA sequence	target sites sequence	match
MRH1	LOC_Os05g28520	P_1926_21	TCTTCATCAGCTTGCTCTGTC	AGGAGTGGTGGAACGAGCTGG	||:|||:||*|||||||*::|
legume lectins beta domain containing protein	LOC_Os07g04110	P_411_20	AGACCTGTTGTAGATGAAGT	CTTGGGCCACATCTACTTGA	*:|||:|*||||||||||*|
protein kinase	LOC_Os02g42620	P_2428_20	TTTCCAAAGTGTCTGATTAT	TAAGGTTTCAGAGGCTAAAA	*|||||||||*||:||||*|
protein kinase domain containing protein	LOC_Os02g32610	P_1517_20	GTGTGTTTATTTTGTTTTTA	CAGACAAGTAAAACATACAT	||*||||:|||||||*|*||
CAMK includes calcium/calmodulin depedent protein kinases	LOC_Os10g39420	P_474_21	AGCGAATTTTCTGGCTTTGGA	TCCTTTAAAAGACCGAACTCT	||*:|||||||||||||*:||
CAMK includes calcium/calmodulin depedent protein kinases	LOC_Os10g39420	P_1503_20	GTGTAACTGCCTAAAATTCC	CACATAGACGGGTTTTACCT	|||||*|||||:|||||***
phosphate dikinase	LOC_Os03g31750	P_1320_21	GAGGATCTAGTGTTATCTGCT	CCGCTAGATCACGATAGACGG	|**|||||||||:|||||||:
receptor-like protein kinase 2 precursor	LOC_Os11g36150	P_512_20	AGGCTGCAAGGGATCATTTT	TCCGGCGTTCTCAAGTAAAC	||||:|||||:|*||||||*
receptor-like protein kinase 2 precursor	LOC_Os11g36160	P_1271_20	GAAGACAAGTTTAGAGAACT	TTTATGTTCATATCTCTTTA	:||*||||||*|||||||*|
receptor-like protein kinase 2 precursor	LOC_Os11g36160	P_108_19	AAGAAGGAAGATGGCAGA-A	GACTTCCTTCTACCTTCTCT	**||||||||||||*|||*|
light repressible receptor protein kinase	LOC_Os09g18159	P_1680_20	TATAAGTTATTTTGTCTGTG	ATATTTAGTAACACAGA-AT	|||||:|:|||*|||||*|:
light repressible receptor protein kinase	LOC_Os09g18159	P_1119_20	CTATAAGTTATTTTGTCTGT	CATATTTAGTAACACAGA-A	*|||||:|:|||*|||||*|
GHMP kinases ATP-binding protein	LOC_Os04g51880	P_2359_20	TTGGAAGAGAATAGAATATG	AATCTTCTTTTGTTTTA-CC	||:|||||:||:|:|||**|
GHMP kinases ATP-binding protein	LOC_Os04g51880	P_18_21	AAACAGAAGGCTAATAGATCT	TTTTTTTTCCGATTGTCTCTA	|||*|:||||||||:|||**|
GHMP kinases ATP-binding protein	LOC_Os04g51880	P_2128_21	TGTAGAGTTGGATCATCTGCC	GCATGTCGACCTAGTAGA-GG	:|||*||:||||||||||*||
inactive receptor kinase At2g26730 precursor	LOC_Os05g40200	P_725_21	ATCTGGCTCATGGGATGCTGT	TAGACCGTGTTCCCTAC-ACG	|||||||*||*||||||*||:
inactive receptor kinase At2g26730 precursor	LOC_Os05g40200	P_2395_18	TTGTTCAACTCTTCAACC	AAAAAGTCGAGAAGGTGG	||*||||*||||||*|||
inactive receptor kinase At2g26730 precursor	LOC_Os05g40200	P_1333_20	GATAATGAGGATAAAGAATT	TTATTACTTCTTCTTCTTAG	:|||||||:||**||||||:
receptor protein kinase CLAVATA1 precursor	LOC_Os11g07200	P_2352_20	TTGCATCTTCGATTCTGATT	TACGTAGAAACTAAGAC-AC	*||||||||*|||||||*|*
receptor protein kinase CLAVATA1 precursor	LOC_Os11g07200	P_1650_20	TAGGACCAACAGAAACTTCT	TTCCTGGTTCTCTTTGA-CA	*||||||||*|||||||**|
receptor protein kinase CLAVATA1 precursor	LOC_Os11g07200	P_798_18	ATGGCTCTTTCCTGAATT	TATTGATGAAGGGCTTAA	||::||*:||||:|||||
receptor protein kinase CLAVATA1 precursor	LOC_Os11g07200	P_718_20	ATCTCTAGAACTCTTTGGTT	AAGAGATCTTGAGACAT-AC	*|||||||||||||*|:*|*
receptor protein kinase CLAVATA1 precursor	LOC_Os11g07200	P_718_20	ATCTCTAGAACTCTTTGGTT	AAGAGATCTTGAGACAT-AC	*|||||||||||||*|:*|*
cDNA|SHR5-receptor-like kinase, putative, expressed	LOC_Os08g10310	P_40_20	AAAGGAGAACTCACTAAGAT	TTTTCACTTGAGTGGTT-TA	|||:|*||||||||:||*||
cDNA|SHR5-receptor-like kinase, putative, expressed	LOC_Os08g10310	P_434_21	AGAGGATGAGAAGAAAAAGTG	TCTCGTACACTTCTTTTT-AT	||||*|||*|||||||||*|:
cDNA|SHR5-receptor-like kinase, putative, expressed	LOC_Os08g10310	P_1748_20	TATGTTTGTGAACTTTGATG	ATTCAAACGCTTGAAGCTTT	||*|||||:||||||:||*:
cDNA|SHR5-receptor-like kinase, putative, expressed	LOC_Os08g10250	P_969_18	CAGAGGAAGAATAATTTT	TTCTTCTTCTTTCTAAAA	*|||:||||||**|||||
cDNA|SHR5-receptor-like kinase, putative, expressed	LOC_Os08g10250	P_1517_20	GTGTGTTTATTTTGTTTTTA	CAAATAAATAAAAGAAAAAA	||*|:||||||||*|||||*
cDNA|SHR5-receptor-like kinase, putative, expressed	LOC_Os08g10250	P_1783_20	TCAAATTTGACAGGCTTTCC	AGTTTAGACTATTCGAG-GG	||||||:|||*|:|||:*||
DUF26 kinases have homology to DUF26 containing loci	LOC_Os07g35310	P_1837_20	TCCTCCAGATGCAGAGCTCT	AGGAGGTCTTCGTCTCG-GT	|||||||||*|||||||*|*
DUF26 kinases have homology to DUF26 containing loci	LOC_Os07g35310	P_1227_18	CTTCCTCTGACTATGTGC	GACGGTGACTGATACACG	||*||*||||||||||||
DUF26 kinases have homology to DUF26 containing loci	LOC_Os07g35310	P_2430_21	TTTCCTCCAGATGCAGAGCTC	GGAGGAGGTCTTCGTCTCG-G	::|||||||||*|||||||*|
DUF26 kinases have homology to DUF26 containing loci	LOC_Os07g35310	P_1228_18	CTTCCTCTGACTATGTGT	GACGGTGACTGATACACG	||*||*|||||||||||:
DUF26 kinases have homology to DUF26 containing loci	LOC_Os07g35310	P_1061_21	CCTCCAGATGCAGAGCTCTAC	GGAGGTCTTCGTCTCGGTTTG	||||||||*|||||||:**||
DUF26 kinases have homology to DUF26 containing loci	LOC_Os07g35310	P_1929_18	TCTTCCTCTGACTATGTG	TGACGGTGACTGATACAC	*||*||*|||||||||||
DUF26 kinases have homology to DUF26 containing loci	LOC_Os07g35410	P_376_20	AGAAAAGTAGAGAATGGGCT	TTTTTTTATTTTTTACCGGA	|:||||:||:|:|||||*||
DUF26 kinases have homology to DUF26 containing loci	LOC_Os07g35310	P_1930_19	TCTTCCTCTGACTATGTGT	TGACGGTGACTGATACACG	*||*||*|||||||||||:
DUF26 kinases have homology to DUF26 containing loci	LOC_Os07g35410	P_1621_21	TAGAAAAGTAGAGAATGGGCT	GTTTTTTTATTTTTTACCGGA	:|:||||:||:|:|||||*||
DUF26 kinases have homology to DUF26 containing loci	LOC_Os07g35310	P_2322_20	TTCTTCCTCTGACTATGTGC	ATGACGGTGACTGATACACG	|*||*||*||||||||||||
DUF26 kinases have homology to DUF26 containing loci	LOC_Os07g35410	P_43_20	AAAGTAGAGAATGGGCTGAT	TTTTATTTTTTACCGGAGTA	|||:||:|:|||||*||*||
DUF26 kinases have homology to DUF26 containing loci	LOC_Os07g35410	P_377_21	AGAAAAGTAGAGAATGGGCTG	TTTTTTTATTTTTTACCGGAG	|:||||:||:|:|||||*||*
D-mannose binding lectin family protein	LOC_Os11g03820	P_1926_21	TCTTCATCAGCTTGCTCTGTC	AGATGTCGTCGAACGAG-CAT	|||*||*||||||||||*||*
D-mannose binding lectin family protein	LOC_Os11g03820	P_1381_20	GCAAGATCACTGGAATAGAG	CGTTCTAGTGAGCTTTTTTT	|||||||||||*|||*|:|:
D-mannose binding lectin family protein	LOC_Os11g03820	P_706_20	ATCCTTGTGTAGTTATGAAG	TAGGAACATGACAATATTTC	||||||||::*|||||:|||
S-locus-like receptor protein kinase	LOC_Os12g03640	P_1381_20	GCAAGATCACTGGAATAGAG	CGTTCTAGTGAGCTTTTTTT	|||||||||||*|||*|:|:
D-mannose binding lectin family protein	LOC_Os12g03640	P_706_20	ATCCTTGTGTAGTTATGAAG	TAGGAACATGACAATATTTC	||||||||::*|||||:|||
S-locus-like receptor protein kinase	LOC_Os01g47900	P_354_20	ACTGTCGCTATCTCCAGAAG	GGATGGTGGTAGAGGTCATC	*||::|:|:||||||||*||
X8 domain containing protein	LOC_Os07g40940	P_458_21	AGATTAAATTGCTCCTGGATC	TCTAGTGTAACGAGGACGTTG	||||:|*||||||||||*|*|
serine/threonine-protein kinase receptor precursor	LOC_Os04g01320	P_2255_19	TTCAAAAAAATGGGCATGT	GACTTTGTTTACCCGTAGG	:|*|||*||||||||||*:
