# Supplementary material for: Rice stripe virus-derived siRNAs play different regulatory roles in rice and in the insect vector Laodelphax striatellus
Source: BMC Plant Biol. 2018 Oct 4;18:219. doi: 10.1186/s12870-018-1438-7 (PMC6172784; doi:10.1186/s12870-018-1438-7)
Supplement: Supplementary file 17 — Table S5. List of 6 down-regulated planthopper genes that are potentially targeted by planthopper-specific vsiRNAs. (XLSX 54 kb) [file 12870_2018_1438_MOESM17_ESM.xlsx]

## Sheet: Sheet1
Table S5. List of 6 down-regulated planthopper genes that are potentially targeted by planthopper-specific vsiRNAs.
Genes	Genes ID	vsiRNAs ID	Seq	match
serpin-5	evm.model.Contig98.10	In_7446_21	TTAAAGATTGTGGTGTAGATG
serpin-5	evm.model.Contig98.10	In_2802_23	ATTTCAATGGTGCCTGGACTTGA
TweedleE	evm.model.Contig98.10	In_4828_22	TAATCAAAGCTCAGACTAGTGG
TweedleE	evm.model.Contig758.22	In_2272_23	ATCTTCTTTAGTTGGACACTGTA
TweedleE	evm.model.Contig758.22	In_2381_22	ATGCAAGACGTACAAAGGACAG
peritrophic matrix protein 5-A	evm.model.Contig30.152	In_2469_22	ATGGATAATCTGTTTTAAAGTG
peritrophic matrix protein 5-A	evm.model.Contig30.152	In_2802_23	ATTTCAATGGTGCCTGGACTTGA
peritrophic matrix protein 5-A	evm.model.Contig30.152	In_2990_21	CAACTGAGATAGACGTGACCA
peritrophic matrix protein 5-A	evm.model.Contig30.152	In_2991_22	CAACTGAGATAGACGTGACCAC
peritrophic matrix protein 5-A	evm.model.Contig30.152	In_3195_21	CACTTCAAAGACAGCATCTGA
collagen	evm.model.Contig202.48	In_13_22	AAAAATGGATAAAAGAGCTGTG
collagen	evm.model.Contig202.48	In_65_22	AAACAAAATGTGACTTAGGGAG
collagen	evm.model.Contig202.48	In_585_23	AAGTCTGTACTCTTCTGGGAGAT
collagen	evm.model.Contig202.48	In_698_21	AATCGTATCTTGTAGACATCA
collagen	evm.model.Contig202.48	In_2355_21	ATGATCTGACCAGTTTGAGCA
collagen	evm.model.Contig202.48	In_2391_22	ATGCAGAAGACAGTGGAAGATT
collagen	evm.model.Contig202.48	In_2689_22	ATTCTGCAGAATGTATCTCTGG
collagen	evm.model.Contig202.48	In_3422_22	CATGAAGACCAATGACACTGTG
collagen	evm.model.Contig202.48	In_3649_22	CGATTTCTGTTAGATTTATATG
collagen	evm.model.Contig202.48	In_4828_22	TAATCAAAGCTCAGACTAGTGG
collagen	evm.model.Contig202.48	In_4843_23	TAATGCCATTGCTGAAGACGAGA
collagen	evm.model.Contig202.48	In_5478_22	TATTCAAAAAAATGGGCATGTG
trypsin-2	evm.model.Contig100.176	In_6289_22	TGAACTCTCTTGATGCCATCTG
trypsin-5	evm.model.Contig100.177	In_5478_22	TATTCAAAAAAATGGGCATGTG
trypsin-5	evm.model.Contig100.177	In_2802_23	ATTTCAATGGTGCCTGGACTTGA
trypsin-5	evm.model.Contig100.177	In_731_22	AATGATCTGACCAGTTTGAGCA
