# Supplementary material for: Rice stripe virus-derived siRNAs play different regulatory roles in rice and in the insect vector Laodelphax striatellus
Source: BMC Plant Biol. 2018 Oct 4;18:219. doi: 10.1186/s12870-018-1438-7 (PMC6172784; doi:10.1186/s12870-018-1438-7)
Supplement: Supplementary file 18 — Table S6. Primers used for RT-PCR analysis of vsiRNAs in RSV-infected rice and RSV-infected planthopper. (XLS 34 kb) [file 12870_2018_1438_MOESM18_ESM.xls]

## Sheet: Sheet1
Table S6. Primers used for RT-PCR analysis of vsiRNAs in RSV-infected rice and RSV-infected planthopper
Purpose	Primer name	*Primer sequence (5'-3')
RT-PCR of vsiR_P_2297_21	vsiR_P_2297_21-F	TTCTCCGTGGACGATTTCTGT
	vsiR_P_2297_21-R	CGCGGATCCTCCACTAGTGATTTCACTATAGG
RT-PCR of vsiR_P_2233_22	vsiR_P_2233_22-F	CGTTATATACCCAGGACTTTGTG
	vsiR_P_2233_22-R	CGCGGATCCTCCACTAGTGATTTCACTATAGG
RT-PCR of vsiR_P_642_21	vsiR_P_642_21-F	CATGATATTGACTGTGGCCCA
	vsiR_P_642_21-R	CGCGGATCCTCCACTAGTGATTTCACTATAGG
RT-PCR of vsiR_P_754_21	vsiR_P_754_21-F	AATGCCATTGCTGAAGACGAG
	vsiR_P_754_21-R	CGCGGATCCTCCACTAGTGATTTCACTATAGG
RT-PCR of vsiR_P_227_21	vsiR_P_227_21-F	CAGCTTGTTTTCCTCTGGACT
	vsiR_P_227_21-R	CGCGGATCCTCCACTAGTGATTTCACTATAGG
RT-PCR of vsiR_P_2405_23	vsiR_P_2405_23-F	ATCGAAATGGTGCTACGCAC
	vsiR_P_2405_23-R	CGCGGATCCTCCACTAGTGATTTCACTATAGG
RT-PCR of vsiR_P_1845_21	vsiR_P_1845_21-F	AAGATATGCCCTGACTTTGTGT
	vsiR_P_1845_21-R	CGCGGATCCTCCACTAGTGATTTCACTATAGG
RT-PCR of vsiR_P_1770_22	vsiR_P_1770_22-F	CGACACTCTATTGTATGACACTC
	vsiR_P_1770_22-R	CGCGGATCCTCCACTAGTGATTTCACTATAGG
RT-PCR of vsiR_In_7607_22	vsiR_In_7607_22-F	GGCGCTTATATACCCAGGACTTTGTGT
	vsiR_In_7607_22-R	CGCGGATCCTCCACTAGTGATTTCACTATAGG
RT-PCR of vsiR_In_6197_22	vsiR_In_6197_22-F	GGCGTCTTGAAGAGCAATGGACATCA
	vsiR_In_6197_22-R	CGCGGATCCTCCACTAGTGATTTCACTATAGG
RT-PCR of vsiR_In_2510_22	vsiR_In_2510_22-F	CGCGGATGGTCTTTTTGGTTATTTGGA
	vsiR_In_2510_22-R	CGCGGATCCTCCACTAGTGATTTCACTATAGG
RT-PCR of vsiR_In_1653_22	vsiR_In_1653_22-F	TACGAGGAGTCTGAGCTTTGATTATTGTG
	vsiR_In_1653_22-R	CGCGGATCCTCCACTAGTGATTTCACTATAGG
RT-PCR of vsiR_In_7874_22	vsiR_In_7874_22-F	CCAGTGTTCTCCGTGGACGATTTCTGTT
	vsiR_In_7874_22-R	CGCGGATCCTCCACTAGTGATTTCACTATAGG
RT-PCR of vsiR_In_2355_21	vsiR_In_2355_21-F	CCGATGCCATTGCTGAAGACGAGA
	vsiR_In_2355_21-R	CGCGGATCCTCCACTAGTGATTTCACTATAGG
RT-PCR of vsiR_In_2402_21	vsiR_In_2402_21-F	GCGGCTCTGATCCTTGTGTAGTTATG
	vsiR_In_2402_21-R	CGCGGATCCTCCACTAGTGATTTCACTATAGG
RT-PCR of vsiR_In_731_22	vsiR_In_731_22-F	GACGCTTTTTGGAGAATGATCTGACCAGA
	vsiR_In_731_22-R	CGCGGATCCTCCACTAGTGATTTCACTATAGG
RT-PCR of U6	U6-F	GGGGACATCCGATAAAATT
	U6-R	TGTGCGTGTCATCCTTGC
Reverse transcription of RNA	3'RT_Primer	TACCGTCGTTCCACTAGTGATTTCACTATAGGTTTTTTTTTTTTTTTTV
* F: forward primer; R: reverse primer.
